# Supplementary material for: Macroscopic Pattern Formation of Alginate Gels in a Two-Dimensional System
Source: Gels. 2023 May 26;9(6):444. doi: 10.3390/gels9060444 (PMC10297938; doi:10.3390/gels9060444)
Supplement: Supplementary file 1 [file gels-09-00444-s001.zip]

Archive with 1 entries (1 files):
- gels-2397104-supplementary.pdf
